# Supplementary material for: Metabolic diversity and co-occurrence of multiple Ferrovum species at an acid mine drainage site
Source: BMC Microbiol. 2020 May 18;20:119. doi: 10.1186/s12866-020-01768-w (PMC7236192; doi:10.1186/s12866-020-01768-w)
Supplement: Supplementary file 2 — Additional file 2: Table S2. Sequencing and assembly statistics for metagenomes used in this research. [file 12866_2020_1768_MOESM2_ESM.xlsx]

## Sheet: Sheet1
Supplemental Table S2. Sequencing and assembly statistics for metagenomes used in this research.
	QC Reads Forward	Average Length	%GC	QC Reads Reverse	Average Length	%GC	Total Length	Contigs	N50	Bins
Emergence	81646666	126	55	81646666	126	51	147593125	50449	3853	38
Limestone-lined channel	74021852	126	55	101886314	126	46	273880342	136051	1979	32
Rose Pool	101886314	126	49	74021852	126	51	305336439	118786	3060	66
Coassembly	n/a	n/a	n/a	n/a	n/a	n/a	1966963117	705313	3504	120
